# Supplementary material for: Epigenetic Evaluation of the TBX20 Gene and Environmental Risk Factors in Mexican Paediatric Patients with Congenital Septal Defects
Source: Cells. 2023 Feb 11;12(4):586. doi: 10.3390/cells12040586 (PMC9953838; doi:10.3390/cells12040586)
Supplement: Supplementary file 1 [file cells-12-00586-s001.zip]

Archive with 1 entries (1 files):
- cells-2091588-supplementary.pdf
